# Supplementary material for: Hemogram-Derived Ratios in the Prognosis of Acute Diverticulitis
Source: Medicina (Kaunas). 2023 Aug 23;59(9):1523. doi: 10.3390/medicina59091523 (PMC10533113; doi:10.3390/medicina59091523)
Supplement: Supplementary file 1 [file medicina-59-01523-s001.zip]

Archive with 1 entries (1 files):
- medicina-2487225-supplementary.pdf
